# Supplementary material for: Quality of Life and Safety Outcomes after First-Line Treatment of Symptomatic AF with Cryoablation or Drug Therapy: A Meta-Analysis of Randomized Controlled Trials
Source: Rev Cardiovasc Med. 2024 Feb 20;25(2):71. doi: 10.31083/j.rcm2502071 (PMC11263141; doi:10.31083/j.rcm2502071)
Supplement: Supplementary file 1 [file 2153-8174-25-2-071-s1.zip]

Archive with 3 entries (2 files):
- 2153-8174-25-2-071-s1/
- 2153-8174-25-2-071-s1/Dataset(s)(checklist).pdf
- 2153-8174-25-2-071-s1/Supplementary Material.doc
